# Supplementary material for: System dynamics model for an agile pharmaceutical supply chain during COVID‑19 pandemic in Iran
Source: PLoS One. 2024 Jan 11;19(1):e0290789. doi: 10.1371/journal.pone.0290789 (PMC10783738; doi:10.1371/journal.pone.0290789)
Supplement: S1 Data — (MDL) [file pone.0290789.s001.mdl]

{UTF-8}
Diversity of supply and export network=
	Financing*Government regulations
	~	
	~		|

Financing=
	Insurance regulations*Commitment to contract execution*Prioritize the use of financial resources
	~	persent
	~		|

Supply Chain agility level= INTEG (
	(Compatibility+Reaction rate+Power to return to before of disrupted state)*-PULSE(4,\
		 35)*0.0005*("Various alternatives supply & export sources"
-(2*PULSE(10,20))),
		0.3)
	~	percentage
	~		|

Reaction rate=
	TAN(Cash reserves)*TAN(Response time)*TAN(Visibility)
	~	persent
	~	(Cash reserves+Response time+Visibility)/3
	|

"Innovative receive/payment methods"= INTEG (
	0.017*("Various alternatives supply & export sources"+Rate of mastery of difficult conditions of competition and hostility\
		+Predict rates for new payment barriers)+(PULSE(7, 40)/100),
		0.2)
	~	percentage
	~		|

Cash reserves= INTEG (
	(DELAY3(SIN(Financing), 2)*-1)*0.009+0.00018/"Innovative receive/payment methods",
		0)
	~	percentage
	~		|

Level of access to specialized human resources=
	0.75
	~	
	~		|

Predict rates for new payment barriers=
	0.63*Access to financial information
	~	
	~		|

"Various alternatives supply & export sources"= INTEG (
	(Diversity of supply and export network+Level of access to specialized human resources\
		*6.5+3)*0.00062,
		0.12)
	~	percentage
	~		|

Rate of mastery of difficult conditions of competition and hostility=
	Predict rates for new payment barriers/(Financing+Level of access to specialized human resources\
		)
	~	
	~		|

Integrated Financial Resource Management=
	SMOOTH(Cash reserves, Commitment to contract execution)
	~	persent
	~	SMOOTH(Cash reserves, Commitment to contract execution)
	|

Doing tasks in harmony=
	DELAY1I(Common planning, 36, Decision coordinating)
	~	persent
	~		|

Member skills=
	RAMP(2, 0, 36)
	~	
	~		|

"Flexibility in supply, production and distribution"=
	DELAY3I(Manage communication between members, 36, Member skills)+Compatibility
	~	
	~		|

Sharing information=
	(Existence of information technology between players+Manage communication between members\
		+Share skills and experience+Relationship between members of a SC)/4
	~	
	~		|

Share skills and experience=
	(Common planning+cooperation level between players+Creating a culture of honesty and truth\
		)/3
	~	
	~		|

Compatibility=
	(Transparency in SC scheduling+Supply and distribution strategy)/2
	~	
	~		|

Response time=
	(Doing tasks in harmony+Integrated Financial Resource Management+Supply Chain agility level\
		)/3
	~	persent
	~		|

Transparency in demand information=
	0.85*Supply Chain agility level
	~	
	~		|

Ability to respond to the disrupted=
	DELAY3("Flexibility in supply, production and distribution", 36)
	~	
	~		|

Manage communication between members=
	DELAY1(Structure, 36)
	~	
	~		|

Supply and distribution strategy=
	DELAY FIXED(Identifying and understanding the SC, 36, 0)
	~	
	~		|

Common planning=
	0.77
	~	
	~		|

Creating a culture of honesty and truth=
	DELAY3(Manage communication between members, 36)
	~	
	~		|

Decision coordinating=
	RAMP(Common planning, Proper circulation and transfer of information, 36)
	~	
	~		|

Identifying and understanding the SC=
	MODULO(Technical knowledge related to the chain, "The technical know-how of human resources"\
		)
	~	
	~		|

Power to return to before of disrupted state=
	MODULO(Ability to respond to the disrupted, "Flexibility in supply, production and distribution"\
		)
	~	
	~		|

Level of risk management culture= INTEG (
	((Structure/Compatibility)*1e-05+Compatibility*0.05),
		0.2)
	~	percentage
	~		|

Structure=
	EXP((Identifying and understanding the SC+Create a risk management team+Technical knowledge related to the chain\
		+"The technical know-how of human resources")/4)
	~	persent
	~		|

Interest in SC membership=
	RAMP(Creating a culture of honesty and truth, 0, 36)
	~	
	~		|

Proper circulation and transfer of information=
	Sharing information*0.82
	~	
	~		|

Relationship between members of a SC=
	LN(Creating a culture of honesty and truth)
	~	
	~		|

Create a risk management team=
	DELAY3I(Identifying and understanding the SC, 36, Level of risk management culture)
	~	
	~		|

Transparency in SC scheduling=
	DELAY1(Transparency in demand information, 36)
	~	
	~		|

Trust between players=
	0.73*Interest in SC membership
	~	persent
	~		|

Prioritize the use of financial resources=
	RAMP(Access to financial information, 0, 36)
	~	
	~	0.72*Access to financial information
	|

Commitment to contract execution=
	7
	~	
	~		|

Insurance regulations=
	Government regulations*0.68
	~	persent
	~		|

Technical knowledge related to the chain=
	7
	~	
	~		|

"The technical know-how of human resources"=
	7
	~	
	~		|

Access to financial information=
	DELAY1(Integrated Financial Resource Management, 36)
	~	persent
	~	0.63*Integrated management financila resource
	|

Visibility=
	0.8
	~	
	~		|

cooperation level between players= INTEG (
	DELAY3(SIN(Trust between players), 13)*0.05,
		0.3)
	~	percentage
	~		|

Existence of information technology between players=
	6
	~	
	~		|

Government regulations=
	6
	~	
	~		|

********************************************************
	.Control
********************************************************~
		Simulation Control Parameters
	|

FINAL TIME  = 60
	~	Month
	~	The final time for the simulation.
	|

INITIAL TIME  = 0
	~	Month
	~	The initial time for the simulation.
	|

SAVEPER  = 
        TIME STEP
	~	Month [0,?]
	~	The frequency with which output is stored.
	|

TIME STEP  = 1
	~	Month [0,?]
	~	The time step for the simulation.
	|

\\\---/// Sketch information - do not modify anything except names
V300  Do not put anything below this section - it will be ignored
*View 1
$192-192-192,0,Times New Roman|14||0-0-0|0-0-0|0-0-255|-1--1--1|-1--1--1|96,96,65,0
10,1,cooperation level between players,598,129,90,34,3,131,0,44,0,0,0,0,-1--1--1,192-255-255,Arial|16||0-0-0,0,0,0,0,0,0
12,2,48,345,130,26,15,0,3,0,40,-1,0,0,0,0-0-0,0-0-0,Arial|16||0-0-0,0,0,0,0,0,0
1,3,5,1,4,0,0,22,0,0,0,-1--1--1,,1|(468,126)|
1,4,5,2,100,0,0,22,0,0,0,-1--1--1,,1|(393,126)|
11,5,48,422,126,6,8,34,3,0,0,1,0,0,0,0,0,0,0,0,0
10,6,Trust between players,422,158,70,24,40,3,0,40,-1,0,0,0,0-0-0,0-0-0,Arial|16||0-0-0,0,0,0,0,0,0
10,7,Decision coordinating,1073,159,60,24,8,3,0,40,0,0,0,0,0-0-0,0-0-0,Arial|16||0-0-0,0,0,0,0,0,0
10,8,Common planning,958,78,49,24,8,3,0,58,0,0,0,0,-1--1--1,0-0-0,Arial|16|B|255-128-0,0,0,0,0,0,0
10,9,Doing tasks in harmony,1120,352,70,24,8,131,0,40,0,0,0,0,0-0-0,0-0-0,Arial|16||0-0-0,0,0,0,0,0,0
10,10,Response time,1118,457,50,24,8,3,0,40,0,0,0,0,0-0-0,0-0-0,Arial|16||0-0-0,0,0,0,0,0,0
10,11,Visibility,1169,678,43,13,8,3,0,58,0,0,0,0,-1--1--1,0-0-0,Arial|16|B|255-128-0,0,0,0,0,0,0
10,12,Existence of information technology between players,871,154,122,36,8,3,0,58,0,0,0,0,-1--1--1,0-0-0,Arial|16|B|255-128-0,0,0,0,0,0,0
10,13,Share skills and experience,657,225,78,24,8,3,0,40,0,0,0,0,0-0-0,0-0-0,Arial|16||0-0-0,0,0,0,0,0,0
10,14,Sharing information,826,250,55,24,8,3,0,40,0,0,0,0,0-0-0,0-0-0,Arial|16||0-0-0,0,0,0,0,0,0
10,15,Proper circulation and transfer of information,1030,263,108,24,8,3,0,40,0,0,0,0,0-0-0,0-0-0,Arial|16||0-0-0,0,0,0,0,0,0
10,16,Supply Chain agility level,1035,620,54,36,3,131,0,44,0,0,0,0,-1--1--1,192-255-255,Arial|16||0-0-0,0,0,0,0,0,0
12,17,48,1230,608,26,15,0,3,0,40,-1,0,0,0,0-0-0,0-0-0,Arial|16||0-0-0,0,0,0,0,0,0
1,18,20,16,4,0,0,22,0,0,0,-1--1--1,,1|(1126,606)|
1,19,20,17,100,0,0,22,0,0,0,-1--1--1,,1|(1190,606)|
11,20,48,1170,606,6,8,34,3,0,0,1,0,0,0,0,0,0,0,0,0
10,21,Reaction rate,1170,626,67,12,40,3,0,40,-1,0,0,0,0-0-0,0-0-0,Arial|16||0-0-0,0,0,0,0,0,0
10,22,Level of risk management culture,676,619,62,35,3,131,0,44,0,0,0,0,-1--1--1,192-255-255,Arial|16||0-0-0,0,0,0,0,0,0
12,23,48,354,600,26,15,0,3,0,40,-1,0,0,0,0-0-0,0-0-0,Arial|16||0-0-0,0,0,0,0,0,0
1,24,26,22,4,0,0,22,0,0,0,-1--1--1,,1|(544,598)|
1,25,26,23,100,0,0,22,0,0,0,-1--1--1,,1|(421,598)|
11,26,48,468,598,6,8,34,3,0,0,1,0,0,0,0,0,0,0,0,0
10,27,Structure,468,619,45,13,40,3,0,40,-1,0,0,0,0-0-0,0-0-0,Arial|16||0-0-0,0,0,0,0,0,0
1,28,30,16,4,0,0,22,0,0,0,-1--1--1,,1|(933,600)|
1,29,30,22,100,0,0,22,0,0,0,-1--1--1,,1|(806,600)|
11,30,1234,880,600,6,8,34,3,0,0,1,0,0,0,0,0,0,0,0,0
10,31,Compatibility,880,633,40,25,40,3,0,40,-1,0,0,0,0-0-0,0-0-0,Arial|16||0-0-0,0,0,0,0,0,0
10,32,"The technical know-how of human resources",220,612,107,36,8,131,0,58,0,0,0,0,-1--1--1,0-0-0,Arial|16|B|255-128-0,0,0,0,0,0,0
10,33,Technical knowledge related to the chain,381,689,96,36,8,131,0,58,0,0,0,0,-1--1--1,0-0-0,Arial|16|B|255-128-0,0,0,0,0,0,0
10,34,Identifying and understanding the SC,365,776,105,24,8,3,0,40,0,0,0,0,0-0-0,0-0-0,Arial|16||0-0-0,0,0,0,0,0,0
10,35,Create a risk management team,620,716,90,24,8,3,0,40,0,0,0,0,0-0-0,0-0-0,Arial|16||0-0-0,0,0,0,0,0,0
10,36,Relationship between members of a SC,678,345,102,36,8,131,0,40,0,0,0,0,0-0-0,0-0-0,Arial|16||0-0-0,0,0,0,0,0,0
10,37,Interest in SC membership,401,261,68,24,8,3,0,40,0,0,0,0,0-0-0,0-0-0,Arial|16||0-0-0,0,0,0,0,0,0
10,38,Creating a culture of honesty and truth,484,344,99,24,8,3,0,40,0,0,0,0,0-0-0,0-0-0,Arial|16||0-0-0,0,0,0,0,0,0
10,39,Manage communication between members,439,444,90,36,8,3,0,40,0,0,0,0,0-0-0,0-0-0,Arial|16||0-0-0,0,0,0,0,0,0
10,40,"Flexibility in supply, production and distribution",735,522,94,36,8,3,0,40,0,0,0,0,0-0-0,0-0-0,Arial|16||0-0-0,0,0,0,0,0,0
10,41,Member skills,582,508,43,24,8,3,0,58,0,0,0,0,-1--1--1,0-0-0,Arial|16|B|255-128-0,0,0,0,0,0,0
10,42,Ability to respond to the disrupted,925,362,84,24,8,131,0,40,0,0,0,0,0-0-0,0-0-0,Arial|16||0-0-0,0,0,0,0,0,0
10,43,Power to return to before of disrupted state,948,474,92,36,8,131,0,40,0,0,0,0,0-0-0,0-0-0,Arial|16||0-0-0,0,0,0,0,0,0
10,44,Cash reserves,1351,555,44,25,3,131,0,44,0,0,0,0,-1--1--1,192-255-255,Arial|16||0-0-0,0,0,0,0,0,0
12,45,48,1537,554,26,15,0,3,0,40,-1,0,0,0,0-0-0,0-0-0,Arial|16||0-0-0,0,0,0,0,0,0
1,46,48,44,4,0,0,22,0,0,0,-1--1--1,,1|(1425,560)|
1,47,48,45,100,0,0,22,0,0,0,-1--1--1,,1|(1489,560)|
11,48,48,1461,560,6,8,34,3,0,0,1,0,0,0,0,0,0,0,0,0
10,49,Financing,1461,581,47,13,40,3,0,40,-1,0,0,0,0-0-0,0-0-0,Arial|16||0-0-0,0,0,0,0,0,0
10,50,Commitment to contract execution,1351,659,99,24,8,3,0,58,0,0,0,0,-1--1--1,0-0-0,Arial|16|B|255-128-0,0,0,0,0,0,0
10,51,Insurance regulations,1533,676,54,24,8,3,0,40,0,0,0,0,0-0-0,0-0-0,Arial|16||0-0-0,0,0,0,0,0,0
1,52,50,49,1,0,0,0,34,0,0,-1--1--1,Arial|14||0-0-0,1|(1378,620)|
1,53,51,49,1,0,0,0,34,0,0,-1--1--1,Arial|14||0-0-0,1|(1535,630)|
10,54,Integrated Financial Resource Management,1332,468,97,36,8,3,0,40,0,0,0,0,0-0-0,0-0-0,Arial|16||0-0-0,0,0,0,0,0,0
10,55,Access to financial information,1423,384,55,36,8,3,0,40,0,0,0,0,0-0-0,0-0-0,Arial|16||0-0-0,0,0,0,0,0,0
10,56,Prioritize the use of financial resources,1519,474,81,21,8,131,0,32,0,0,0,0,-1--1--1,0-0-0,Arial|16||0-0-0,0,0,0,0,0,0
1,57,54,55,1,0,0,0,34,64,0,-1--1--1,Arial|14||0-0-0,1|(1346,414)|
1,58,55,56,1,0,0,0,34,0,0,-1--1--1,Arial|14||0-0-0,1|(1514,417)|
1,59,44,21,1,0,0,0,34,0,0,-1--1--1,Arial|14||0-0-0,1|(1295,621)|
10,60,Government regulations,1277,719,67,24,8,3,0,58,0,0,0,0,-1--1--1,0-0-0,Arial|16|B|255-128-0,0,0,0,0,0,0
1,61,60,51,1,0,0,0,34,0,0,-1--1--1,Arial|14||0-0-0,1|(1427,732)|
10,62,Supply and distribution strategy,699,786,96,24,8,3,0,40,0,0,0,0,0-0-0,0-0-0,Arial|16||0-0-0,0,0,0,0,0,0
10,63,Transparency in SC scheduling,864,735,79,24,8,3,0,40,0,0,0,0,0-0-0,0-0-0,Arial|16||0-0-0,0,0,0,0,0,0
10,64,Transparency in demand information,1018,778,96,24,8,3,0,40,0,0,0,0,0-0-0,0-0-0,Arial|16||0-0-0,0,0,0,0,0,0
1,65,22,35,1,0,0,0,34,0,0,-1--1--1,Arial|14||0-0-0,1|(636,669)|
1,66,35,27,1,0,0,0,34,0,0,-1--1--1,Arial|14||0-0-0,1|(545,629)|
1,67,34,35,1,0,0,0,34,0,0,-1--1--1,Arial|14||0-0-0,1|(501,787)|
1,68,34,62,1,0,0,0,34,0,0,-1--1--1,Arial|14||0-0-0,1|(591,809)|
1,69,32,34,1,0,0,0,34,0,0,-1--1--1,Arial|14||0-0-0,1|(220,707)|
1,70,32,27,1,0,0,0,34,0,0,-1--1--1,Arial|14||0-0-0,1|(358,548)|
1,71,34,27,1,0,0,0,34,0,0,-1--1--1,Arial|14||0-0-0,1|(490,754)|
1,72,27,39,1,0,0,0,34,0,0,-1--1--1,Arial|14||0-0-0,1|(444,539)|
1,73,39,38,1,0,0,0,34,64,0,-1--1--1,Arial|14||0-0-0,1|(442,404)|
1,74,39,40,1,0,0,0,34,0,0,-1--1--1,Arial|14||0-0-0,1|(523,546)|
1,75,39,14,1,0,0,0,34,0,0,-1--1--1,Arial|14||0-0-0,1|(800,334)|
1,76,40,43,1,0,0,0,34,0,0,-1--1--1,Arial|14||0-0-0,1|(810,442)|
1,77,40,42,1,0,0,0,34,0,0,-1--1--1,Arial|14||0-0-0,1|(783,381)|
1,78,63,31,1,0,0,0,34,0,0,-1--1--1,Arial|14||0-0-0,1|(869,655)|
1,79,64,63,1,0,0,0,34,0,0,-1--1--1,Arial|14||0-0-0,1|(916,782)|
1,80,38,37,1,0,0,0,34,0,0,-1--1--1,Arial|14||0-0-0,1|(439,306)|
1,81,38,36,1,0,0,0,34,192,0,-1--1--1,Arial|14||0-0-0,1|(579,377)|
1,82,37,6,1,0,0,0,34,0,0,-1--1--1,Arial|14||0-0-0,1|(390,216)|
1,83,1,13,1,0,0,0,34,0,0,-1--1--1,Arial|14||0-0-0,1|(619,148)|
1,84,13,14,1,0,0,0,34,128,0,-1--1--1,Arial|14||0-0-0,1|(808,221)|
1,85,14,15,1,0,0,0,34,0,0,-1--1--1,Arial|14||0-0-0,1|(925,309)|
1,86,15,7,1,0,0,0,34,64,0,-1--1--1,Arial|14||0-0-0,1|(1073,215)|
1,87,8,9,1,0,0,0,34,0,0,-1--1--1,Arial|14||0-0-0,1|(1228,196)|
1,88,9,10,1,0,0,0,34,0,0,-1--1--1,Arial|14||0-0-0,1|(1075,410)|
1,89,54,10,1,0,0,0,34,192,0,-1--1--1,Arial|14||0-0-0,1|(1215,415)|
1,90,33,34,1,0,0,0,34,64,0,-1--1--1,Arial|14||0-0-0,1|(269,713)|
1,91,33,27,1,0,0,0,34,192,0,-1--1--1,Arial|14||0-0-0,1|(382,639)|
1,92,12,14,1,0,0,0,34,0,0,-1--1--1,Arial|14||0-0-0,1|(833,192)|
1,93,42,43,1,0,0,0,34,0,0,-1--1--1,Arial|14||0-0-0,1|(963,412)|
1,94,8,13,1,0,0,0,34,0,0,-1--1--1,Arial|14||0-0-0,1|(801,100)|
1,95,44,54,1,0,0,0,34,0,0,-1--1--1,Arial|14||0-0-0,1|(1407,497)|
1,96,8,7,1,0,0,0,34,0,0,-1--1--1,Arial|14||0-0-0,1|(1044,87)|
1,97,16,10,1,0,0,0,34,0,0,-1--1--1,Arial|14||0-0-0,1|(1053,489)|
1,98,41,40,1,0,0,0,34,128,0,-1--1--1,Arial|14||0-0-0,1|(702,485)|
12,99,0,1454,517,20,20,4,7,0,40,-1,0,0,0,0-0-0,0-0-0,Arial|16||0-0-0,0,0,0,0,0,0
+
1,100,38,13,1,0,0,0,34,64,0,-1--1--1,Arial|14||0-0-0,1|(610,296)|
12,101,0,1129,517,20,20,4,7,0,40,-1,0,0,0,0-0-0,0-0-0,Arial|16||0-0-0,0,0,0,0,0,0
+
1,102,16,64,1,0,0,0,34,0,0,-1--1--1,Arial|14||0-0-0,1|(1014,683)|
12,103,0,975,696,20,20,4,7,0,40,-1,0,0,0,0-0-0,0-0-0,Arial|16||0-0-0,0,0,0,0,0,0
+
1,104,31,40,1,0,0,0,34,0,0,-1--1--1,Arial|14||0-0-0,1|(803,570)|
12,105,0,888,541,20,20,4,7,0,40,-1,0,0,0,0-0-0,0-0-0,Arial|16||0-0-0,0,0,0,0,0,0
+
1,106,43,16,1,0,0,0,0,64,0,-1--1--1,,1|(990,535)|
1,107,7,9,1,0,0,0,34,0,0,-1--1--1,Arial|14||0-0-0,1|(1169,214)|
1,108,36,14,1,0,0,0,34,0,0,-1--1--1,Arial|14||0-0-0,1|(772,313)|
1,109,62,31,1,0,0,0,34,0,0,-1--1--1,Arial|14||0-0-0,1|(764,705)|
12,110,0,820,402,20,20,4,7,0,40,-1,0,0,0,0-0-0,0-0-0,Arial|16||0-0-0,0,0,0,0,0,0
+
1,111,50,54,1,0,0,0,0,64,0,-1--1--1,,1|(1269,546)|
10,112,"Innovative receive/payment methods",1469,279,91,40,3,131,0,44,0,0,0,0,-1--1--1,192-255-255,Arial|16||0-0-0,0,0,0,0,0,0
12,113,48,1441,46,26,15,0,3,0,40,-1,0,0,0,0-0-0,0-0-0,Arial|16||0-0-0,0,0,0,0,0,0
1,114,116,112,4,0,0,22,0,0,0,-1--1--1,,1|(1439,195)|
1,115,116,113,100,0,0,22,0,0,0,-1--1--1,,1|(1439,100)|
11,116,48,1439,145,8,6,33,3,0,0,4,0,0,0,0,0,0,0,0,0
10,117,Predict rates for new payment barriers,1553,145,106,24,40,3,0,40,-1,0,0,0,0-0-0,0-0-0,Arial|16||0-0-0,0,0,0,0,0,0
12,118,48,1743,264,26,15,0,3,0,40,-1,0,0,0,0-0-0,0-0-0,Arial|16||0-0-0,0,0,0,0,0,0
1,119,121,112,4,0,0,22,0,0,0,-1--1--1,,1|(1618,268)|
1,120,121,118,100,0,0,22,0,0,0,-1--1--1,,1|(1702,268)|
11,121,48,1682,268,6,8,34,3,0,0,1,0,0,0,0,0,0,0,0,0
10,122,Rate of mastery of difficult conditions of competition and hostility,1682,312,129,36,40,3,0,40,-1,0,0,0,0-0-0,0-0-0,Arial|16||0-0-0,0,0,0,0,0,0
1,123,117,122,1,0,0,0,0,64,0,-1--1--1,,1|(1676,153)|
10,124,"Various alternatives supply & export sources",1523,795,112,34,3,131,0,44,0,0,0,0,-1--1--1,192-255-255,Arial|16||0-0-0,0,0,0,0,0,0
12,125,48,1806,797,26,15,0,3,0,40,-1,0,0,0,0-0-0,0-0-0,Arial|16||0-0-0,0,0,0,0,0,0
1,126,128,124,4,0,0,22,0,0,0,-1--1--1,,1|(1694,799)|
1,127,128,125,100,0,0,22,0,0,0,-1--1--1,,1|(1772,799)|
11,128,48,1759,799,6,8,34,3,0,0,1,0,0,0,0,0,0,0,0,0
10,129,Level of access to specialized human resources,1759,843,91,36,40,3,0,40,-1,0,0,0,0-0-0,0-0-0,Arial|16||0-0-0,0,0,0,0,0,0
1,130,128,122,1,0,0,0,0,64,0,-1--1--1,,1|(1789,560)|
12,131,48,1176,792,26,15,0,3,0,40,-1,0,0,0,0-0-0,0-0-0,Arial|16||0-0-0,0,0,0,0,0,0
1,132,134,124,4,0,0,22,0,0,0,-1--1--1,,1|(1364,799)|
1,133,134,131,100,0,0,22,0,0,0,-1--1--1,,1|(1253,799)|
11,134,48,1311,799,6,8,34,3,0,0,1,0,0,0,0,0,0,0,0,0
10,135,Diversity of supply and export network,1311,831,93,24,40,3,0,40,-1,0,0,0,0-0-0,0-0-0,Arial|16||0-0-0,0,0,0,0,0,0
1,136,48,134,1,0,0,0,0,64,0,-1--1--1,,1|(1454,697)|
1,137,48,122,1,0,0,0,2,64,0,-1--1--1,|14||0-0-0,1|(1736,447)|
1,138,55,116,1,0,0,0,0,64,0,-1--1--1,,1|(1296,279)|
1,139,124,16,1,0,0,0,0,64,0,-1--1--1,,1|(1196,737)|
1,140,112,44,1,0,0,0,2,192,0,-1--1--1,|14||0-0-0,1|(1230,458)|
1,141,124,112,1,0,0,0,0,64,0,-1--1--1,,1|(1618,538)|
1,142,10,20,1,0,0,0,0,64,0,-1--1--1,,1|(1229,523)|
1,143,11,21,1,0,0,0,0,64,0,-1--1--1,,1|(1146,631)|
1,144,56,48,1,0,0,0,0,64,0,-1--1--1,,1|(1514,519)|
1,145,60,134,1,0,0,0,0,64,0,-1--1--1,,1|(1275,768)|
///---\\\
:L<%^E!@
1:scenario 3, Policy2.vdfx
9:scenario 3, Policy2
23:0
15:0,0,0,0,0,0
19:65,0
27:2,
34:0,
4:Time
5:cooperation level between players
35:Date
36:YYYY-MM-DD
37:2000
38:1
39:1
40:2
41:0
42:1
72:0
73:0
76:0
77:0
78:0
79:0
80:0
81:0
24:0
25:60
26:60
75:
43:
